# Supplementary material for: Facile Fabrication of Transparent and Opaque Albumin Methacryloyl Gels with Highly Improved Mechanical Properties and Controlled Pore Structures
Source: Gels. 2022 Jun 10;8(6):367. doi: 10.3390/gels8060367 (PMC9222780; doi:10.3390/gels8060367)
Supplement: Supplementary file 1 [file gels-08-00367-s001.zip]

Archive with 1 entries (1 files):
- gels-1722873-supplementary.pdf
